# Supplementary material for: Life‐long impairment of glucose homeostasis upon prenatal exposure to psychostimulants
Source: EMBO J. 2019 Nov 21;39(1):e100882. doi: 10.15252/embj.2018100882 (PMC6939201; doi:10.15252/embj.2018100882)
Supplement: Supplementary file 3 — Movie EV1 [file EMBJ-39-e100882-s003.zip]

Archive with 5 entries (4 files):
- EMBOJ_100882_MovieEV1.avi
- Legend_Movie_EV1.docx
- __MACOSX/
- __MACOSX/._EMBOJ_100882_MovieEV1.avi
- __MACOSX/._Legend_Movie_EV1.docx
