# Supplementary material for: Life‐long impairment of glucose homeostasis upon prenatal exposure to psychostimulants
Source: EMBO J. 2019 Nov 21;39(1):e100882. doi: 10.15252/embj.2018100882 (PMC6939201; doi:10.15252/embj.2018100882)
Supplement: Supplementary file 4 — Movie EV2 [file EMBJ-39-e100882-s004.zip]

Archive with 5 entries (4 files):
- EMBOJ_100885_MovieEV2.avi
- Legend_Movie_EV2.docx
- __MACOSX/
- __MACOSX/._EMBOJ_100885_MovieEV2.avi
- __MACOSX/._Legend_Movie_EV2.docx
