# Supplementary material for: Life‐long impairment of glucose homeostasis upon prenatal exposure to psychostimulants
Source: EMBO J. 2019 Nov 21;39(1):e100882. doi: 10.15252/embj.2018100882 (PMC6939201; doi:10.15252/embj.2018100882)
Supplement: Supplementary file 8 — Table EV4 [file EMBJ-39-e100882-s008.xlsx]

## Sheet: hypometh_top500_promoters
GOMFID	Pvalue	OddsRatio	ExpCount	Count	Size	Term
GO:0036343	0.0003	Inf	0.0355	2	2	psychomotor behavior
GO:0031295	0.0004	14.0535	0.3551	4	20	T cell costimulation
GO:0032836	0.0045	27.8896	0.1065	2	6	glomerular basement membrane development
GO:0046348	0.0045	27.8896	0.1065	2	6	amino sugar catabolic process
GO:0009313	0.0062	22.31	0.1243	2	7	oligosaccharide catabolic process
GO:0090132	0.0064	2.6815	3.9419	10	222	epithelium migration
GO:0043542	0.0065	3.082	2.7522	8	155	endothelial cell migration
GO:0007155	0.0068	1.7607	16.3359	27	920	cell adhesion
GO:0002455	0.0085	7.9925	0.4262	3	24	humoral immune response mediated by circulating immunoglobulin
GO:0006869	0.0088	2.547	4.1373	10	233	lipid transport

## Sheet: hypometh_top100_promoters
GOMFID	Pvalue	OddsRatio	ExpCount	Count	Size	Term
GO:0001954	0.0003	25.0769	0.1376	3	42	positive regulation of cell-matrix adhesion
GO:0010595	0.0022	12.8319	0.2589	3	79	positive regulation of endothelial cell migration
GO:0033239	0.0033	Inf	0.0033	1	1	negative regulation of cellular amine metabolic process
GO:2000212	0.0033	Inf	0.0033	1	1	negative regulation of glutamate metabolic process
GO:2000293	0.0033	Inf	0.0033	1	1	negative regulation of defecation
GO:2001203	0.0033	Inf	0.0033	1	1	positive regulation of transforming growth factor-beta secretion
GO:0010631	0.0057	6.1078	0.7209	4	220	epithelial cell migration
GO:0007588	0.0058	19.2846	0.1147	2	35	excretion
GO:0090130	0.0061	5.9949	0.734	4	224	tissue migration
GO:0048014	0.0065	311.381	0.0066	1	2	Tie signaling pathway
GO:0051886	0.0065	311.381	0.0066	1	2	negative regulation of timing of anagen
GO:0046952	0.0098	155.679	0.0098	1	3	ketone body catabolic process
GO:1905907	0.0098	155.679	0.0098	1	3	negative regulation of amyloid fibril formation

## Sheet: hypermeth_top500_promoters
GOMFID	Pvalue	OddsRatio	ExpCount	Count	Size	Term
GO:1903071	0.0001	65.4235	0.1132	3	5	positive regulation of ER-associated ubiquitin-dependent protein catabolic process
GO:1903362	0.0004	3.3089	4.2551	13	188	regulation of cellular protein catabolic process
GO:1902473	0.0011	10.2855	0.4753	4	21	regulation of protein localization to synapse
GO:1903052	0.0015	4.0066	2.1728	8	96	positive regulation of proteolysis involved in cellular protein catabolic process
GO:1904020	0.0015	86.9424	0.0679	2	3	regulation of G protein-coupled receptor internalization
GO:0045732	0.0015	3.1034	3.8025	11	168	positive regulation of protein catabolic process
GO:0043981	0.0028	13.0765	0.2942	3	13	histone H4-K5 acetylation
GO:0043982	0.0028	13.0765	0.2942	3	13	histone H4-K8 acetylation
GO:0071543	0.003	43.4678	0.0905	2	4	diphosphoinositol polyphosphate metabolic process
GO:0090315	0.003	43.4678	0.0905	2	4	negative regulation of protein targeting to membrane
GO:1901907	0.003	43.4678	0.0905	2	4	diadenosine pentaphosphate catabolic process
GO:1901909	0.003	43.4678	0.0905	2	4	diadenosine hexaphosphate catabolic process
GO:1901911	0.003	43.4678	0.0905	2	4	adenosine 5'-(hexahydrogen pentaphosphate) catabolic process
GO:0045198	0.0035	11.8868	0.3169	3	14	establishment of epithelial cell apical/basal polarity
GO:0001738	0.0037	4.3866	1.4938	6	66	morphogenesis of a polarized epithelium
GO:0061136	0.0038	3.1245	3.0782	9	136	regulation of proteasomal protein catabolic process
GO:0050794	0.0041	1.379	156.105	179	6897	regulation of cellular process
GO:1902115	0.0042	2.8669	3.7119	10	164	regulation of organelle assembly
GO:0007253	0.0049	28.9763	0.1132	2	5	cytoplasmic sequestering of NF-kappaB
GO:2000301	0.0049	28.9763	0.1132	2	5	negative regulation of synaptic vesicle exocytosis
GO:0043984	0.0062	9.3375	0.3848	3	17	histone H4-K16 acetylation
GO:1901673	0.0062	9.3375	0.3848	3	17	regulation of mitotic spindle assembly
GO:0001835	0.0063	6.0238	0.7469	4	33	blastocyst hatching
GO:0071684	0.0063	6.0238	0.7469	4	33	organism emergence from protective structure
GO:0015959	0.0072	21.7305	0.1358	2	6	diadenosine polyphosphate metabolic process
GO:0036466	0.0072	21.7305	0.1358	2	6	synaptic vesicle recycling via endosome
GO:0071394	0.0072	21.7305	0.1358	2	6	cellular response to testosterone stimulus
GO:0031331	0.0077	2.2746	6.0206	13	266	positive regulation of cellular catabolic process
GO:0009261	0.0085	8.169	0.43	3	19	ribonucleotide catabolic process
GO:0099054	0.0086	5.4578	0.8148	4	36	presynapse assembly
GO:0061162	0.0098	7.6879	0.4527	3	20	establishment of monopolar cell polarity
GO:0000920	0.0099	17.3831	0.1584	2	7	septum digestion after cytokinesis
GO:0032876	0.0099	17.3831	0.1584	2	7	negative regulation of DNA endoreduplication

## Sheet: hypermeth_top100_promoters
GOMFID	Pvalue	OddsRatio	ExpCount	Count	Size	Term
GO:0007253	0.0002	135.969	0.0251	2	5	cytoplasmic sequestering of NF-kappaB
GO:0000183	0.0011	50.9688	0.0503	2	10	chromatin silencing at rDNA
GO:0006878	0.0019	37.0597	0.0654	2	13	cellular copper ion homeostasis
GO:1903364	0.0022	7.9576	0.5482	4	109	positive regulation of cellular protein catabolic process
GO:0051220	0.0032	27.1687	0.0855	2	17	cytoplasmic sequestering of protein
GO:0045814	0.0036	10.6716	0.3068	3	61	negative regulation of gene expression, epigenetic
GO:0007214	0.0049	21.4424	0.1056	2	21	gamma-aminobutyric acid signaling pathway
GO:1902473	0.0049	21.4424	0.1056	2	21	regulation of protein localization to synapse
GO:1902683	0.0049	21.4424	0.1056	2	21	regulation of receptor localization to synapse
GO:0000455	0.005	Inf	0.005	1	1	enzyme-directed rRNA pseudouridine synthesis
GO:0034760	0.005	Inf	0.005	1	1	negative regulation of iron ion transmembrane transport
GO:0048174	0.005	Inf	0.005	1	1	negative regulation of short-term neuronal synaptic plasticity
GO:0061782	0.005	Inf	0.005	1	1	vesicle fusion with vesicle
GO:0099158	0.005	Inf	0.005	1	1	regulation of recycling endosome localization within postsynapse
GO:0099161	0.005	Inf	0.005	1	1	regulation of presynaptic dense core granule exocytosis
GO:1902292	0.005	Inf	0.005	1	1	cell cycle DNA replication initiation
GO:1902295	0.005	Inf	0.005	1	1	synthesis of RNA primer involved in cell cycle DNA replication
GO:1902975	0.005	Inf	0.005	1	1	mitotic DNA replication initiation
GO:1902981	0.005	Inf	0.005	1	1	synthesis of RNA primer involved in mitotic DNA replication
GO:1905414	0.005	Inf	0.005	1	1	negative regulation of dense core granule exocytosis
GO:1905415	0.005	Inf	0.005	1	1	positive regulation of dense core granule exocytosis
GO:1905433	0.005	Inf	0.005	1	1	negative regulation of retrograde trans-synaptic signaling by neuropeptide
GO:0051247	0.0066	2.4256	6.096	13	1212	positive regulation of protein metabolic process
GO:0016458	0.0068	5.7048	0.7545	4	150	gene silencing
GO:2000060	0.0071	8.2419	0.3923	3	78	positive regulation of ubiquitin-dependent protein catabolic process
GO:0099563	0.0081	16.2888	0.1358	2	27	modification of synaptic structure
GO:0006364	0.0089	5.2666	0.8148	4	162	rRNA processing
GO:0099072	0.009	7.5343	0.4275	3	85	regulation of postsynaptic membrane neurotransmitter receptor levels

## Sheet: hypometh_top500_genes
GOMFID	Pvalue	OddsRatio	ExpCount	Count	Size	Term
GO:0052696	0	116.721	0.1152	5	8	flavonoid glucuronidation
GO:0052697	0	116.721	0.1152	5	8	xenobiotic glucuronidation
GO:0019585	0	58.3488	0.1584	5	11	glucuronate metabolic process
GO:0042447	0.001	18.9145	0.2016	3	14	hormone catabolic process
GO:0060252	0.002	13.867	0.2591	3	18	positive regulation of glial cell proliferation
GO:0060558	0.003	34.5342	0.0864	2	6	regulation of calcidiol 1-monooxygenase activity
GO:2000821	0.003	34.5342	0.0864	2	6	regulation of grooming behavior
GO:0043153	0.0032	11.5535	0.3023	3	21	entrainment of circadian clock by photoperiod
GO:0000375	0.0039	3.0908	3.0808	9	214	RNA splicing, via transesterification reactions
GO:0000398	0.0039	3.0908	3.0808	9	214	mRNA splicing, via spliceosome
GO:0090281	0.0041	27.6256	0.1008	2	7	negative regulation of calcium ion import
GO:1901033	0.0041	27.6256	0.1008	2	7	positive regulation of response to reactive oxygen species
GO:0032515	0.0042	10.3968	0.3311	3	23	negative regulation of phosphoprotein phosphatase activity
GO:0045672	0.0042	10.3968	0.3311	3	23	positive regulation of osteoclast differentiation
GO:0005996	0.0043	3.0456	3.124	9	217	monosaccharide metabolic process
GO:0035304	0.0053	4.7745	1.1229	5	78	regulation of protein dephosphorylation
GO:0042368	0.0055	23.0198	0.1152	2	8	vitamin D biosynthetic process
GO:0035305	0.0056	4.7097	1.1373	5	79	negative regulation of dephosphorylation
GO:0043001	0.0067	8.6617	0.3887	3	27	Golgi to plasma membrane protein transport
GO:0097113	0.0069	19.7299	0.1296	2	9	AMPA glutamate receptor clustering
GO:0010817	0.0073	2.2114	6.6656	14	463	regulation of hormone levels
GO:0045414	0.0086	17.2626	0.144	2	10	regulation of interleukin-8 biosynthetic process
GO:0050810	0.0091	5.2437	0.8206	4	57	regulation of steroid biosynthetic process

## Sheet: hypometh_top100_genes
GOMFID	Pvalue	OddsRatio	ExpCount	Count	Size	Term
GO:0018900	0.0023	Inf	0.0023	1	1	dichloromethane metabolic process
GO:0002644	0.0046	450.441	0.0046	1	2	negative regulation of tolerance induction
GO:1990079	0.0046	450.441	0.0046	1	2	cartilage homeostasis
GO:0014809	0.0068	225.206	0.0068	1	3	regulation of skeletal muscle contraction by regulation of release of sequestered calcium ion
GO:0090271	0.0068	225.206	0.0068	1	3	positive regulation of fibroblast growth factor production
GO:2000435	0.0068	225.206	0.0068	1	3	negative regulation of protein neddylation
GO:0010940	0.0091	150.127	0.0091	1	4	positive regulation of necrotic cell death
GO:0045869	0.0091	150.127	0.0091	1	4	negative regulation of single stranded viral RNA replication via double stranded DNA intermediate

## Sheet: hypermeth_top500_genes
GOMFID	Pvalue	OddsRatio	ExpCount	Count	Size	Term
GO:0060372	0.0002	42.8409	0.1218	3	7	regulation of atrial cardiac muscle cell membrane repolarization
GO:0009158	0.0003	34.2705	0.1391	3	8	ribonucleoside monophosphate catabolic process
GO:0009128	0.0004	28.5568	0.1565	3	9	purine nucleoside monophosphate catabolic process
GO:0009261	0.0005	12.73	0.3826	4	22	ribonucleotide catabolic process
GO:0006195	0.0008	10.9093	0.4348	4	25	purine nucleotide catabolic process
GO:1904020	0.0009	113.834	0.0522	2	3	regulation of G protein-coupled receptor internalization
GO:0030886	0.0018	56.9132	0.0696	2	4	negative regulation of myeloid dendritic cell activation
GO:0071543	0.0018	56.9132	0.0696	2	4	diphosphoinositol polyphosphate metabolic process
GO:1901907	0.0018	56.9132	0.0696	2	4	diadenosine pentaphosphate catabolic process
GO:1901909	0.0018	56.9132	0.0696	2	4	diadenosine hexaphosphate catabolic process
GO:1901911	0.0018	56.9132	0.0696	2	4	adenosine 5'-(hexahydrogen pentaphosphate) catabolic process
GO:0021535	0.0025	13.174	0.2783	3	16	cell migration in hindbrain
GO:0021943	0.0029	37.9396	0.087	2	5	formation of radial glial scaffolds
GO:0015959	0.0043	28.4528	0.1044	2	6	diadenosine polyphosphate metabolic process
GO:0071816	0.0043	28.4528	0.1044	2	6	tail-anchored membrane protein insertion into ER membrane
GO:1902804	0.0043	28.4528	0.1044	2	6	negative regulation of synaptic vesicle transport
GO:0030163	0.0043	1.9197	12.6795	23	729	protein catabolic process
GO:1901381	0.005	6.3574	0.6957	4	40	positive regulation of potassium ion transmembrane transport
GO:1902683	0.0055	9.5114	0.3653	3	21	regulation of receptor localization to synapse
GO:0002091	0.0079	18.966	0.1391	2	8	negative regulation of receptor internalization
GO:0007341	0.0079	18.966	0.1391	2	8	penetration of zona pellucida
GO:0043173	0.0079	18.966	0.1391	2	8	nucleotide salvage
GO:0002029	0.008	8.151	0.4174	3	24	desensitization of G protein-coupled receptor signaling pathway
GO:0099622	0.009	7.78	0.4348	3	25	cardiac muscle cell membrane repolarization

## Sheet: hypermeth_top100_genes
GOMFID	Pvalue	OddsRatio	ExpCount	Count	Size	Term
GO:0006465	0.001	51.7966	0.0477	2	12	signal peptide processing
GO:0032088	0.002	13.1293	0.2503	3	63	negative regulation of NF-kappaB transcription factor activity
GO:0035965	0.004	Inf	0.004	1	1	cardiolipin acyl-chain remodeling
GO:1905035	0.004	Inf	0.004	1	1	negative regulation of antifungal innate immune response
GO:2000719	0.004	Inf	0.004	1	1	negative regulation of maintenance of mitotic sister chromatid cohesion, centromeric
GO:0045047	0.0059	19.1626	0.1152	2	29	protein targeting to ER
GO:0015881	0.0079	254.817	0.0079	1	2	creatine transmembrane transport
GO:0017198	0.0079	254.817	0.0079	1	2	N-terminal peptidyl-serine acetylation
GO:0019732	0.0079	254.817	0.0079	1	2	antifungal humoral response
GO:0035545	0.0079	254.817	0.0079	1	2	determination of left/right asymmetry in nervous system
GO:1900150	0.0079	254.817	0.0079	1	2	regulation of defense response to fungus
GO:1900186	0.0079	254.817	0.0079	1	2	negative regulation of clathrin-dependent endocytosis
GO:1900210	0.0079	254.817	0.0079	1	2	positive regulation of cardiolipin metabolic process
GO:1904021	0.0079	254.817	0.0079	1	2	negative regulation of G protein-coupled receptor internalization

## Sheet: Legend
Table EV4. GO pathway enrichment analysis of differential methylation
results between male and female offspring using GOstats.
