# Supplementary material for: Life‐long impairment of glucose homeostasis upon prenatal exposure to psychostimulants
Source: EMBO J. 2019 Nov 21;39(1):e100882. doi: 10.15252/embj.2018100882 (PMC6939201; doi:10.15252/embj.2018100882)
Supplement: Supplementary file 9 — Table EV5 [file EMBJ-39-e100882-s009.xlsx]

## Sheet: hypometh_top500_promoters
GOMFID	Pvalue	OddsRatio	ExpCount	Count	Size	Term
GO:0010951	0	7.1168	1.601	10	101	negative regulation of endopeptidase activity
GO:0043154	0.0001	7.8554	1.0145	7	64	negative regulation of cysteine-type endopeptidase activity involved in apoptotic process
GO:0070293	0.0003	31.4829	0.1427	3	9	renal absorption
GO:0015850	0.0004	3.9756	2.7264	10	172	organic hydroxy compound transport
GO:0045163	0.0007	125.369	0.0476	2	3	clustering of voltage-gated potassium channels
GO:0050829	0.0008	10.9898	0.428	4	27	defense response to Gram-negative bacterium
GO:0051704	0.0009	1.8892	20.987	36	1324	multi-organism process
GO:0040015	0.001	18.8839	0.2061	3	13	negative regulation of multicellular organism growth
GO:0046427	0.0011	7.0438	0.7926	5	50	positive regulation of JAK-STAT cascade
GO:0051897	0.0013	5.4501	1.2047	6	76	positive regulation of protein kinase B signaling
GO:0006564	0.0015	62.6796	0.0634	2	4	L-serine biosynthetic process
GO:0070949	0.0015	62.6796	0.0634	2	4	regulation of neutrophil mediated killing of symbiont cell
GO:0009607	0.0016	2.3375	8.2585	18	521	response to biotic stimulus
GO:0033993	0.0018	2.3775	7.6561	17	483	response to lipid
GO:0002237	0.0019	3.4731	2.774	9	175	response to molecule of bacterial origin
GO:0045861	0.0019	3.2106	3.3288	10	210	negative regulation of proteolysis
GO:0034198	0.0022	8.1486	0.5548	4	35	cellular response to amino acid starvation
GO:0070098	0.0022	8.1486	0.5548	4	35	chemokine-mediated signaling pathway
GO:1901655	0.0022	5.9769	0.9194	5	58	cellular response to ketone
GO:0051346	0.0023	2.9362	3.9945	11	252	negative regulation of hydrolase activity
GO:0071205	0.0024	41.7832	0.0793	2	5	protein localization to juxtaparanode region of axon
GO:0098542	0.0024	2.9116	4.0262	11	254	defense response to other organism
GO:1901700	0.0027	1.9089	15.2647	27	963	response to oxygen-containing compound
GO:0042551	0.0033	7.2151	0.6182	4	39	neuron maturation
GO:0051817	0.0034	5.3665	1.0145	5	64	modification of morphology or physiology of other organism involved in symbiotic interaction
GO:0031644	0.0036	3.8091	1.9656	7	124	regulation of neurological system process
GO:0042297	0.0036	31.335	0.0951	2	6	vocal learning
GO:1900020	0.0036	31.335	0.0951	2	6	positive regulation of protein kinase C activity
GO:0071880	0.0037	11.1022	0.317	3	20	adenylate cyclase-activating adrenergic receptor signaling pathway
GO:1990868	0.0043	6.644	0.6658	4	42	response to chemokine
GO:0007195	0.005	25.066	0.111	2	7	adenylate cyclase-inhibiting dopamine receptor signaling pathway
GO:0032429	0.005	25.066	0.111	2	7	regulation of phospholipase A2 activity
GO:0070942	0.005	25.066	0.111	2	7	neutrophil mediated cytotoxicity
GO:0072239	0.005	25.066	0.111	2	7	metanephric glomerulus vasculature development
GO:0090281	0.005	25.066	0.111	2	7	negative regulation of calcium ion import
GO:0097090	0.005	25.066	0.111	2	7	presynaptic membrane organization
GO:1904263	0.005	25.066	0.111	2	7	positive regulation of TORC1 signaling
GO:0071229	0.005	3.5631	2.0924	7	132	cellular response to acid chemical
GO:0007608	0.0056	3.966	1.6168	6	102	sensory perception of smell
GO:0007188	0.0064	3.3983	2.1875	7	138	adenylate cyclase-modulating G protein-coupled receptor signaling pathway
GO:0010749	0.0066	20.8867	0.1268	2	8	regulation of nitric oxide mediated signal transduction
GO:0034375	0.0066	20.8867	0.1268	2	8	high-density lipoprotein particle remodeling
GO:0060050	0.0066	20.8867	0.1268	2	8	positive regulation of protein glycosylation
GO:0098597	0.0066	20.8867	0.1268	2	8	observational learning
GO:0071466	0.0071	4.4554	1.2047	5	76	cellular response to xenobiotic stimulus
GO:0048871	0.0072	2.3866	5.3102	12	335	multicellular organismal homeostasis
GO:0006812	0.0074	1.8654	12.5542	22	792	cation transport
GO:0030534	0.0077	3.2721	2.2667	7	143	adult behavior
GO:0043269	0.0078	2.0776	8.1475	16	514	regulation of ion transport
GO:0003334	0.0084	17.9015	0.1427	2	9	keratinocyte development
GO:0010739	0.0084	17.9015	0.1427	2	9	positive regulation of protein kinase A signaling
GO:0099542	0.0084	17.9015	0.1427	2	9	trans-synaptic signaling by endocannabinoid
GO:0050433	0.0086	5.368	0.8084	4	51	regulation of catecholamine secretion
GO:0071222	0.0088	3.589	1.7753	6	112	cellular response to lipopolysaccharide
GO:0052547	0.009	2.5377	4.153	10	262	regulation of peptidase activity
GO:0051494	0.0092	3.5552	1.7912	6	113	negative regulation of cytoskeleton organization
GO:0009605	0.0099	1.6274	21.7796	33	1374	response to external stimulus

## Sheet: hypometh_top100_promoters
GOMFID	Pvalue	OddsRatio	ExpCount	Count	Size	Term
GO:0070293	0.0003	100.973	0.0267	2	9	renal absorption
GO:0007271	0.0023	32.0909	0.0713	2	24	synaptic transmission, cholinergic
GO:0046686	0.0025	30.6933	0.0743	2	25	response to cadmium ion
GO:0009253	0.003	Inf	0.003	1	1	peptidoglycan catabolic process
GO:0035378	0.003	Inf	0.003	1	1	carbon dioxide transmembrane transport
GO:0060345	0.003	Inf	0.003	1	1	spleen trabecula formation
GO:0071460	0.003	Inf	0.003	1	1	cellular response to cell-matrix adhesion
GO:0072019	0.003	Inf	0.003	1	1	proximal convoluted tubule development
GO:0072220	0.003	Inf	0.003	1	1	metanephric descending thin limb development
GO:0072230	0.003	Inf	0.003	1	1	metanephric proximal straight tubule development
GO:0072232	0.003	Inf	0.003	1	1	metanephric proximal convoluted tubule segment 2 development
GO:0085018	0.003	Inf	0.003	1	1	maintenance of symbiont-containing vacuole by host
GO:1903988	0.003	Inf	0.003	1	1	ferrous iron export across plasma membrane
GO:0042742	0.0035	10.8192	0.3061	3	103	defense response to bacterium
GO:0050891	0.0036	25.2027	0.0892	2	30	multicellular organismal water homeostasis
GO:0044058	0.0043	22.7585	0.0981	2	33	regulation of digestive system process
GO:0034614	0.0044	9.919	0.3329	3	112	cellular response to reactive oxygen species
GO:0002003	0.0059	344.263	0.0059	1	2	angiotensin maturation
GO:0002030	0.0059	344.263	0.0059	1	2	inhibitory G protein-coupled receptor phosphorylation
GO:0003218	0.0059	344.263	0.0059	1	2	cardiac left ventricle formation
GO:0016998	0.0059	344.263	0.0059	1	2	cell wall macromolecule catabolic process
GO:0019264	0.0059	344.263	0.0059	1	2	glycine biosynthetic process from serine
GO:0030185	0.0059	344.263	0.0059	1	2	nitric oxide transport
GO:0034395	0.0059	344.263	0.0059	1	2	regulation of transcription from RNA polymerase II promoter in response to iron
GO:0035377	0.0059	344.263	0.0059	1	2	transepithelial water transport
GO:0043456	0.0059	344.263	0.0059	1	2	regulation of pentose-phosphate shunt
GO:0060466	0.0059	344.263	0.0059	1	2	activation of meiosis involved in egg activation
GO:1904482	0.0059	344.263	0.0059	1	2	cellular response to tetrahydrofolate
GO:0071241	0.0061	8.7805	0.3745	3	126	cellular response to inorganic substance
GO:0032835	0.0075	16.7838	0.1308	2	44	glomerulus development
GO:2001235	0.0076	8.114	0.4042	3	136	positive regulation of apoptotic signaling pathway
GO:0006812	0.008	3.427	2.3539	7	792	cation transport
GO:0015684	0.0089	172.118	0.0089	1	3	ferrous iron transport
GO:0032430	0.0089	172.118	0.0089	1	3	positive regulation of phospholipase A2 activity
GO:0046878	0.0089	172.118	0.0089	1	3	positive regulation of saliva secretion
GO:0071288	0.0089	172.118	0.0089	1	3	cellular response to mercury ion
GO:0071554	0.0089	172.118	0.0089	1	3	cell wall organization or biogenesis
GO:1900041	0.0089	172.118	0.0089	1	3	negative regulation of interleukin-2 secretion

## Sheet: hypermeth_top500_promoters
GOMFID	Pvalue	OddsRatio	ExpCount	Count	Size	Term
GO:0002554	0.0004	Inf	0.0402	2	2	serotonin secretion by platelet
GO:0002351	0.0012	98.145	0.0604	2	3	serotonin production involved in inflammatory response
GO:0043415	0.0012	98.145	0.0604	2	3	positive regulation of skeletal muscle tissue regeneration
GO:0008272	0.0015	16.41	0.2414	3	12	sulfate transport
GO:0002888	0.002	8.5853	0.5432	4	27	positive regulation of myeloid leukocyte mediated immunity
GO:0018120	0.0024	49.0687	0.0805	2	4	peptidyl-arginine ADP-ribosylation
GO:1902260	0.0024	49.0687	0.0805	2	4	negative regulation of delayed rectifier potassium channel activity
GO:0007163	0.0035	2.9384	3.6214	10	180	establishment or maintenance of cell polarity
GO:0006851	0.0037	11.3572	0.3219	3	16	mitochondrial calcium ion transmembrane transport
GO:0014042	0.0039	32.7099	0.1006	2	5	positive regulation of neuron maturation
GO:0060371	0.0039	32.7099	0.1006	2	5	regulation of atrial cardiac muscle cell membrane depolarization
GO:1903071	0.0039	32.7099	0.1006	2	5	positive regulation of ER-associated ubiquitin-dependent protein catabolic process
GO:0006690	0.0061	4.6642	1.1669	5	58	icosanoid metabolic process
GO:0006749	0.0063	5.979	0.7444	4	37	glutathione metabolic process
GO:0023019	0.0071	8.6822	0.4024	3	20	signal transduction involved in regulation of gene expression
GO:0043302	0.0071	8.6822	0.4024	3	20	positive regulation of leukocyte degranulation
GO:0007320	0.0079	19.6229	0.1408	2	7	insemination
GO:0007567	0.0079	19.6229	0.1408	2	7	parturition
GO:1900094	0.0079	19.6229	0.1408	2	7	regulation of transcription from RNA polymerase II promoter involved in determination of left/right symmetry
GO:1900164	0.0079	19.6229	0.1408	2	7	nodal signaling pathway involved in determination of lateral mesoderm left/right asymmetry
GO:0061041	0.0081	3.6684	1.7503	6	87	regulation of wound healing
GO:0007601	0.0086	3.6234	1.7705	6	88	visual perception

## Sheet: hypermeth_top100_promoters
GOMFID	Pvalue	OddsRatio	ExpCount	Count	Size	Term
GO:0009584	0.0022	33.4692	0.07	2	17	detection of visible light
GO:0001766	0.0041	Inf	0.0041	1	1	membrane raft polarization
GO:0002277	0.0041	Inf	0.0041	1	1	myeloid dendritic cell activation involved in immune response
GO:0016062	0.0041	Inf	0.0041	1	1	adaptation of rhodopsin mediated signaling
GO:0061870	0.0041	Inf	0.0041	1	1	positive regulation of hepatic stellate cell migration
GO:0061874	0.0041	Inf	0.0041	1	1	positive regulation of hepatic stellate cell contraction
GO:1904750	0.0041	Inf	0.0041	1	1	negative regulation of protein localization to nucleolus
GO:1905572	0.0041	Inf	0.0041	1	1	ganglioside GM1 transport to membrane
GO:0002888	0.0055	20.0662	0.1111	2	27	positive regulation of myeloid leukocyte mediated immunity
GO:0061041	0.0055	9.0924	0.358	3	87	regulation of wound healing
GO:0007186	0.0076	3.377	2.3004	7	559	G protein-coupled receptor signaling pathway
GO:0032788	0.0082	246.547	0.0082	1	2	saturated monocarboxylic acid metabolic process
GO:0032789	0.0082	246.547	0.0082	1	2	unsaturated monocarboxylic acid metabolic process
GO:0051665	0.0082	246.547	0.0082	1	2	membrane raft localization
GO:0031146	0.0086	15.6683	0.1399	2	34	SCF-dependent proteasomal ubiquitin-dependent protein catabolic process

## Sheet: hypometh_top500_genes
GOMFID	Pvalue	OddsRatio	ExpCount	Count	Size	Term
GO:0016095	0.0002	Inf	0.0305	2	2	polyprenol catabolic process
GO:0072429	0.0014	65.1509	0.061	2	4	response to intra-S DNA damage checkpoint signaling
GO:0045071	0.0028	7.4942	0.5945	4	39	negative regulation of viral genome replication
GO:0140112	0.0033	11.5355	0.3049	3	20	extracellular vesicle biogenesis
GO:0010626	0.0033	32.5711	0.0915	2	6	negative regulation of Schwann cell proliferation
GO:0072402	0.0046	26.0552	0.1067	2	7	response to DNA integrity checkpoint signaling
GO:1903900	0.0071	3.7624	1.692	6	111	regulation of viral life cycle
GO:0060119	0.0075	5.5763	0.7774	4	51	inner ear receptor cell development
GO:0009607	0.008	1.9358	10.3502	19	679	response to biotic stimulus
GO:0035437	0.0096	16.2812	0.1524	2	10	maintenance of protein localization in endoplasmic reticulum

## Sheet: hypometh_top100_genes
GOMFID	Pvalue	OddsRatio	ExpCount	Count	Size	Term
GO:0140112	0.0013	42.475	0.0547	2	20	extracellular vesicle biogenesis
GO:0036316	0.0027	Inf	0.0027	1	1	SREBP-SCAP complex retention in endoplasmic reticulum
GO:2000638	0.0027	Inf	0.0027	1	1	regulation of SREBP signaling pathway
GO:0045071	0.0051	20.6378	0.1067	2	39	negative regulation of viral genome replication
GO:0006393	0.0055	373.366	0.0055	1	2	termination of mitochondrial transcription
GO:0043456	0.0055	373.366	0.0055	1	2	regulation of pentose-phosphate shunt
GO:1901253	0.0055	373.366	0.0055	1	2	negative regulation of intracellular transport of viral material
GO:1901303	0.0055	373.366	0.0055	1	2	negative regulation of cargo loading into COPII-coated vesicle
GO:0010951	0.0056	9.0519	0.3611	3	132	negative regulation of endopeptidase activity
GO:0006311	0.0082	186.671	0.0082	1	3	meiotic gene conversion
GO:0006858	0.0082	186.671	0.0082	1	3	extracellular transport
GO:0044314	0.0082	186.671	0.0082	1	3	protein K27-linked ubiquitination
GO:0071347	0.0089	15.259	0.1423	2	52	cellular response to interleukin-1
GO:0051346	0.0098	5.1956	0.8427	4	308	negative regulation of hydrolase activity

## Sheet: hypermeth_top500_genes
GOMFID	Pvalue	OddsRatio	ExpCount	Count	Size	Term
GO:0032074	0.0027	39.7708	0.0831	2	5	negative regulation of nuclease activity
GO:1903589	0.0039	29.8261	0.0997	2	6	positive regulation of blood vessel endothelial cell proliferation involved in sprouting angiogenesis
GO:0007608	0.0063	3.408	2.1761	7	131	sensory perception of smell
GO:0048871	0.0063	2.2497	6.5449	14	394	multicellular organismal homeostasis
GO:0006396	0.007	1.8938	11.6944	21	704	RNA processing
GO:0019835	0.008	8.1569	0.4153	3	25	cytolysis
GO:0010966	0.0092	17.0401	0.1495	2	9	regulation of phosphate transport
GO:0006471	0.0099	7.4762	0.4485	3	27	protein ADP-ribosylation

## Sheet: hypermeth_top100_genes
GOMFID	Pvalue	OddsRatio	ExpCount	Count	Size	Term
GO:0042744	0.0013	43.3674	0.0543	2	17	hydrogen peroxide catabolic process
GO:0006026	0.0018	36.1324	0.0638	2	20	aminoglycan catabolic process
GO:0061037	0.0031	27.0887	0.083	2	26	negative regulation of cartilage development
GO:0030209	0.0032	Inf	0.0032	1	1	dermatan sulfate catabolic process
GO:0030211	0.0032	Inf	0.0032	1	1	heparin catabolic process
GO:0090341	0.0032	Inf	0.0032	1	1	negative regulation of secretion of lysosomal enzymes
GO:1900131	0.0032	Inf	0.0032	1	1	negative regulation of lipid binding
GO:1902443	0.0032	Inf	0.0032	1	1	negative regulation of ripoptosome assembly involved in necroptotic process
GO:0007631	0.0044	9.8155	0.332	3	104	feeding behavior
GO:0002554	0.0064	318.771	0.0064	1	2	serotonin secretion by platelet
GO:0035711	0.0064	318.771	0.0064	1	2	T-helper 1 cell activation
GO:0120158	0.0064	318.771	0.0064	1	2	positive regulation of collagen catabolic process
GO:1990079	0.0064	318.771	0.0064	1	2	cartilage homeostasis
GO:0042088	0.0065	18.0449	0.1213	2	38	T-helper 1 type immune response
GO:0050900	0.0087	5.3518	0.8108	4	254	leukocyte migration
GO:0045104	0.0087	15.461	0.1404	2	44	intermediate filament cytoskeleton organization
GO:0042531	0.0094	14.7563	0.1468	2	46	positive regulation of tyrosine phosphorylation of STAT protein
GO:0002351	0.0095	159.375	0.0096	1	3	serotonin production involved in inflammatory response
GO:0015671	0.0095	159.375	0.0096	1	3	oxygen transport
GO:0016998	0.0095	159.375	0.0096	1	3	cell wall macromolecule catabolic process
GO:0031119	0.0095	159.375	0.0096	1	3	tRNA pseudouridine synthesis
GO:0051291	0.0097	7.3271	0.4405	3	138	protein heterooligomerization

## Sheet: Legend
Table EV5. GO pathway enrichment analysis of differential methylation results
between amphetamine-treated and control female samples using GOstats.
